# Supplementary material for: Fine Mapping of Two Interacting Loci for Transmission Ratio Distortion in Rice (Oryza sativa L.)
Source: Front Plant Sci. 2022 Mar 29;13:866276. doi: 10.3389/fpls.2022.866276 (PMC9002327; doi:10.3389/fpls.2022.866276)
Supplement: Supplementary Table 1 — Primers used in this study. [file Data_Sheet_1.xlsx]

## Sheet: Table S1
TABLE S1 | Primers used in this study.
Marker	Forward Primer (5'-3')	Reverse Primer (5'-3')	Type
M1	TTACAGCCGCTATGATAAGG	CATTTCAACTAGTAAGCGTGTC	InDel
M2	TTCTTTATTCCCTCGCACTGACC	CAATGATGCCACAAACCGTAACC	SSR
M3	AGTGCTCGGTTTTGTTTTC	GTCAGATATAATTGATGGATGTA	InDel
M4	GAGGTATTGAGCTTGCAGCC	CGTGTTTCCATCCTATAGCTCC	InDel
M5	TACCAAAACAGATTCCAA	TAGGGCTATCAACGAGTC	InDel
M6	GCAACCAAAGTTGGTAACGAGAGC	CCGGCGCAATCTATTAGACACC	SSR
M7	CCTTCTACCACTCCACAAAG	CATCACTAACATGAAACCAA	InDel
M8	AAGGAGGATAAAAATGAAGACA	AAGCATGGACATCAGCTAGT	InDel
M9	TCTGCTCTCTTTTGGTTA	CCTGCTGCATGTGTATCG	InDel
M10	CTTCCATTCTCCTCCTCCAT	TCCATTTTTCTGACCATTCC	InDel
M11	TTGGGACAGGGAGTATAGTG	CTGAGGGGCAAGAAAGTAAT	InDel
M12	GTTGCTTGCTGTCTTGGAAT	TAAAGTTGGGGTTGATGTTG	InDel
M13	GATTTGTTTTGCCTATTTTT	TCGATTTTTATGTGGACTTT	InDel
M14	ATAAGAAGTGGAAAGAATGA	GTGGTTTTACATAGTGGATT	InDel
M15	GTTTGCTTCGTTCATCGG	GTGGAGTAGTGCCCCGTG	InDel
M16	AGGGCATTGAAGATGATTGA	AAGCGTGGTTACATCGAGAA	InDel
M17	ACCAAAAGTGAAAGGAGTCA	CTGGAAAAACATAGGTACGC	InDel
M18	CGGCAACATACAAGAATCAT	TGACGATTAGGGTTGCTCTA	InDel
M19	TCATCGTACCAACGTACTCC	TGGACCTAGGTACCCCTCTA	InDel
M20	CCAGCTCAAGCATACACAAG	CCCCAATAACTTCTTTTCCA	InDel
M21	AGGTAAACTATTGTACATCTCAGCT	TCTTGCAACAAAGCATGGACA	InDel
M22	AGGATAGCCATAGACTCCACC	GGCATTCAGACCCGTTGAAT	InDel
M23	GAAGCTCGTGCTTAATTTGA	AGGCAAAGCCTTGATAAGAT	InDel
M24	AGGAAAATGGAGCCAACATG	TTCAAAACACCGAGAAAGAG	InDel
M25	AACCCACAGAATACAGGAGG	AGCAGAGCATGTCAACAGCT	InDel
M26	TCTTTTAAGTGTAGGAGGCC	AATTTAGATTGTTTGGGGGG	InDel
M27	TCATTCCTCGATGCTCCTCC	CCACTGTCGCTTTCTTTTGC	InDel
M28	TGCTATTGTTGATGTTGTTG	GATTTTGTCTTGGAGGTTCT	InDel
M29	ATCAGATAGGATAATCGAGTAG	TGTGTGTATAACAGATGAGACC	InDel
M30	GCACGAGATCTGACGATTCT	ACCCCCTAGCACTAGCAGAC	InDel
M31	TTCAGAGATAGCAGGGAACC	CGCGATCTTTTCCTGAAATC	AS-allele-marker
	TTCAGAGATAGCAGGGAACT
M32	CCTCGTTCCTAAAATGAGCA	GAGCACGGAGGGAGTAATTG	InDel
M33	GGATGGAGTATTTCATCCTGGC	CATGCATCTGTACCGCACAT	InDel
M34	CAGATTTTATCCTGACTAAA	GCTGCATGACACTACCTCCA	InDel
M35	CATGGGCTTGTCTTGACGC	AATGTTGATCAGAAGGCCGG	InDel
M36	TCTGCTCTCTTTTGGTTA	CCTGCTGCATGTGTATCG	InDel
N1	GTGAAACTAATTGATATTTTAGATGTT	CAAGATGCTGGATTATACCC	InDel

## Sheet: S2
TABLE S2 | Observed nine genotypic frequencies at the linked loci TRD4.1 and TRD4.2 in a segregated population.
Loci	TRD4.1ZZ	TRD4.1ZN	TRD4.1NN	number	TRD4.1 hetezygote	TRD4.2 hetezygote
TRD4.2ZZ	224 (24.11% / 14.10%)	115 (12.38% / 9.35%)	11 (1.18% / 1.55%)	350
TRD4.2ZN	126 (13.56% / 9.35%)	258 (28.60% / 31.31%)	41 (4.41% / 9.35%)	425	p = 0.459, q = 0.504	p = 0.471, q = 0.487
TRD4.2NN	13 (1.4% / 1.55%)	68 (7.32% / 9.35%)	46 (4.95% / 14.10%)	127
number	363	441	98	902
Superscript Z: ZS97 allele, N: Nipponbare allele; The actual/theoretical frequencies (%) of each genotype is indicated in parenthesis; p, q: frequency of ZS97 and NIP alleles, respectively.
TABLE S2 | The theoretical frequencies (%) of each genotype conditioning on the two linked loci with recombination fraction (r) and gamete transmission frequencies.
Gametes		1Z2Z	1Z2N	1N2Z	1N2N
	Expected transmission Fre	(1-r)*s	r*u	r*v	(1-r)*t
1Z2Z	(1-r)	(1-r)2*s	(1-r)r*u	(1-r)r*v	(1-r)2*t
1Z2N	r	r(1-r)*s	r2*u	r2*v	r(1-r)*t
1N2Z	r	r(1-r)*s	r2*u	r2*v	r(1-r)*t
1N2N	(1-r)	(1-r)2*s	(1-r)r*u	(1-r)r*v	(1-r)2*t
s,u,v, and t are defined as the transmission frequencies of four male gametes at the two loci, respectively. Here, equal transmission of the female gametes are assumed.

## Sheet: S3
TABLE S3 | The genomic regions detected for transmission ratio distortion in two subpopulations fixed TRD4.1Nip or TRD4.19311.
TRD name	Chra	TRD region (Mb)	LOD
			SubNb	SubJb
TR1.1	1	5.93-7.79	–	15.4986
TR1.2	1	23.38-24.85	–	5.3123
TR1.3	1	35.08-43.11	7.661	27.7835
TR3	3	6.90-16.16	–	21.3633
TRD4.2	4	19.64-22.86	10.274	–
TR6.1	6	2.17-16.18	–	24.9826
TR6.2	6	17.90-27.61	–	7.4229
TR8.1	8	4.34-11.47	–	14.8675
TR8.2	8	14.31-27.69	5.3315	19.7453
TR12.1	12	0.05-2.45	6.3197	23.1031
TR12.2	12	24.74-25.57	–	7.041
a Chr represent chromosomes; b SubN and SubJ represent two subpopulations of TRD4.1 that fixed Nipponbare (named as SubN, n = 75) and 9311 genotypes (named as SubJ, n = 325) assayed by ten consecutive bin-markers (from 13.47 to 15.87 Mb) at TRD4.1 region in a NIP/9311 backcross inbred line (BIL) population, respectively. “-” represent the relevant TRD regions were not identified in the subpopulat…

## Sheet: S4
TABLE S4 | Pollen fertility percentage of nine genotypes at TRD4.1 and TRD4.2.
Genotype	No. fertile pollen	No. sterile pollen	Sum	Pollen fertility (%)
A1A1A2A2	281	13	294	95.6
A1A1B2B2	196	8	204	96.1
A1A1A2B2	399	18	417	95.7
B1B1A2A2	316	9	325	97.2
B1B1B2B2	306	9	315	97.1
B1B1A2B2	382	19	401	95.3
A1B1A2A2	301	12	313	96.2
A1B1B2B2	243	12	255	95.3
A1B1A2B2	346	2	348	99.4
A: ZS97, B: Nipponbare, 1: TRD4.1, 2: TRD4.2.
